# Supplementary material for: Deterioration in hygiene behavior among fifth-year medical students during the placement of intravenous catheters: a prospective cohort comparison of practical skills
Source: BMC Med Educ. 2021 Aug 17;21:434. doi: 10.1186/s12909-021-02868-5 (PMC8369648; doi:10.1186/s12909-021-02868-5)
Supplement: Supplementary file 1 — Additional file 1: [file 12909_2021_2868_MOESM1_ESM.xlsx]

## Sheet: Tabelle1
Appendix 1: Rating of the 13-item questionnaire
Item	0 Point	¼-½ Point	½-1 Point
Informing the patient about the procedure	The patient was not informed about the procedure.		The patient was informed about the procedure.
Preparation of the needed material	The Sharp-safe or more than a single needed material is missing.	A single needed material is missing.	All needed material is prepared.
Hand disinfection prior to patient contact	Hands are not disinfected prior to patient contact.		Hands are disinfected prior to patient contact.
Application and deposition of the tourniquet	The tourniquet is not applied.	The tourniquet is applied correctly but deposited incorrectly.	The tourniquet is correctly applied and deposited.
Disinfection of the puncture site	Incorrect disinfection of the puncture site		The puncture site is disinfected correctly.
30 second application time for the disinfectant	Disinfectant was not applied for 30 seconds.		Disinfectant was applied for 30 seconds.
Venipuncture	The vein was not successfully punctured.	The vein was only successfully punctured the second time.	The vein was successfully punctured.
Needle safety while puncturing the vein	Needle is not contaminated nor bent by the student.		Needle is contaminated or bent by the student.
Discarding of the puncture needle	The puncture needle is not discarded correctly into the Sharp-safe.	The puncture needle is not directly discarded into the Sharp-safe.	The puncture needle is directly and correctly discarded into the Sharp-safe.
Fixation of the PIV	The PIV is not fixed on the arm.		The PIV is correctly fixed on the arm.
Controlling and connecting the NaCl-infusion	The infusion is neither connected to the PIV nor controlled.	The infusion is connected to the PIV but not previously controlled.	The infusion is connected to the PIV and controlled.
Structured work	The work is not structured.	The work is partly structured.	The work is structured.
Hand disinfection after patient contact	Hands are not disinfected after patient contact.		Hands are disinfected after patient contact.
